# Supplementary material for: Genome-wide gene-air pollution interaction analysis of lung function in 300,000 individuals
Source: Environ Int. 2022 Jan 15;159:107041. doi: 10.1016/j.envint.2021.107041 (PMC8739564; doi:10.1016/j.envint.2021.107041)
Supplement: Supplementary data 1 [file mmc1.xlsx]

## Sheet: Excel Table S1
Table S1 - Associations of lung function and air pollution variables in UK Biobank from Doiron et al 2019*
Exposure	N	FEV1 (ml) Beta (95% CI)	FVC (ml) Beta (95% CI)	FEV1/FVC Beta (95% CI)
PM10	278228	-94.41 (-104.59, -84.22)	-122.95 (-135.22, -110.68)	-0.34 (-1.56, 0.89)
PM2.5	278228	-83.13 (-92.50, -73.75])	-62.62 (-73.91, -51.32])	-9.68 (-10.81, -8.56)
NO2	299537	-33.85 (-36.34, -31.36])	-33.47 (-36.47, -30.46)	-2.27 (-2.57, -1.96)
Note: Units are per 10 μg/m3 increase in air pollutant NO2 and per 5 μg/m3 increase for air pollution variables PM10 and PM2.5, INFO = imputation quality
* Adjusted for age (continuous), age-squared, sex, height, BMI (Kg/m2 ), household income (less than £ 31,000 / £ 31,000 and above), education level (lower vocational or less / higher vocational or more), smoking status (never / former / current), and passive smoking exposure at home (none / any)

## Sheet: Excel Table S2 
Table S2 - Demographics of the analysed samples for the PM10/PM2.5 and NO2 analysis
	PM10/PM2.5 analysis			NO2 analysis
	Total	Male	Female	Total	Male	Female
N	277597	124116	153481	299015	133396	165619
Age range (years)	39-72	39-72	39-71	39-72	39-72	39-71
Mean age in years (sd)	56.52 (7.97)	56.78 (8.09)	56.31 (7.87)	56.49 (7.98)	56.75 (8.09)	56.28 (7.87)
Mean height in cm (sd)	168.66 (9.13)	175.89 (6.69)	162.82 (6.17)	168.60 (9.13)	175.84 (6.70)	162.76 (6.17)
Mean FEV1 in litres (sd)	2.84 (0.76)	3.34 (0.71)	2.44 (0.51)	2.84 (0.76)	3.34 (0.71)	2.44 (0.51)
Mean FVC in litres(sd)	3.74 (0.96)	4.43 (0.85)	3.18 (0.62)	3.74 (0.96)	4.43 (0.85)	3.18 (0.61)
Mean FEV1/FVC (sd)	0.76 (0.06)	0.75 (0.07)	0.77 (0.06)	0.76 (0.06)	0.75 (0.07)	0.77 (0.06)
Mean PM2.5 in μg/m3 (sd)	9.93 (1.04)	9.93 (1.05)	9.92 (1.04)
Mean PM10 in μg/m3 (sd)	16.16 (1.90)	16.16 (1.91)	16.15 (1.89)
Mean NO2 in μg/m3 (sd)				26.10 (7.39)	26.12 (7.44)	26.08 (7.35)
N ever smokers	127466	65714	61752	136955	70376	66579
N never smokers	150131	58402	91729	162060	63020	99040
N UK BiLEVE array	40521	20547	19974	43725	22105	21620
N UK Biobank array	237076	103569	133507	255290	111291	143999

## Sheet: Excel Table S3
Table S3 - Genome-wide interaction signal results across all lung function phenotypes and air pollution measures
							FEV1 PM10				FEV1 PM2.5				FEV1 NO2				FVC PM10				FVC PM2.5				FVC NO2				FEV1/FVC PM10				FEV1/FVC PM2.5				FEV1/FVC NO2
SNP	CHR	POS	Coded allele	Non-coded allele	Coded allele frequency	INFO	BETA	SE	BETA effect in units of lung function (ml per unit air pollutant)	P	BETA	SE	BETA effect in units of lung function (ml per unit air pollutant)	P	BETA	SE	BETA effect in units of lung function (ml per unit air pollutant)	P	BETA	SE	BETA effect in units of lung function (ml per unit air pollutant)	P	BETA	SE	BETA effect in units of lung function (ml per unit air pollutant)	P	BETA	SE	BETA effect in units of lung function (ml per unit air pollutant)	P	BETA	SE	BETA effect in units of lung function (% points per unit air pollutant)	P	BETA	SE	BETA effect in units of lung function (% points per unit air pollutant)	P	BETA	SE	BETA effect in units of lung function (% points per unit air pollutant)	P
rs74048016	1	1068280	C	G	0.98	0.968533	-0.122979	0.0251068	-92.9719	9.67617e-07	-0.0797371	0.045707	-60.2812	0.0810683	-0.0157061	0.0123691	-11.8738	0.204161	-0.138755	0.0252336	-133.066	3.82675e-08	-0.105273	0.0459545	-100.956	0.0219757	-0.0185754	0.012433	-17.7952	0.135166	0.00974179	0.0250956	0.0623474	0.697878	0.0454129	0.0456556	0.290643	0.319891	0.00521744	0.0124026	0.0333916	0.673994
rs28666788	4	188078645	G	A	0.096	0.994928	-0.0650354	0.0118363	-49.1668	3.92037e-08	-0.0502437	0.0215014	-37.9843	0.0194517	-0.0170951	0.00581853	-12.9239	0.00330322	-0.0591256	0.0118964	-56.7014	6.69753e-07	-0.042712	0.0216179	-40.9608	0.0481823	-0.0170021	0.00584861	-16.288	0.00364896	-0.0163769	0.0118311	-0.104812	0.166293	-0.0160161	0.0214773	-0.102503	0.455836	-0.00120821	0.00583437	-0.00773254	0.835944
rs192415220	5	137726002	C	T	0.006	0.942996	-0.148741	0.0467331	-112.448	0.00145889	-0.43962	0.0867184	-332.353	3.99061e-07	-0.0997067	0.0235383	-75.3783	2.27665e-05	-0.161946	0.0469696	-155.306	0.000565048	-0.478914	0.0871872	-459.278	3.95682e-08	-0.117957	0.0236597	-113.003	6.18072e-07	0.00155208	0.0467107	0.00993333	0.973493	-0.00752619	0.0866238	-0.0481676	0.930764	0.0179926	0.0236026	0.115153	0.445872
rs137914543	6	6414006	G	GTCTC	0.06	0.828818	-0.0570817	0.0161026	-43.1538	0.00039287	-0.0641445	0.0293136	-48.4932	0.0286554	-0.0172232	0.00798872	-13.0207	0.0310893	-0.0170824	0.0161844	-16.3821	0.291204	-0.00180775	0.0294727	-1.73363	0.951091	-0.000470106	0.00803007	-0.450362	0.953316	-0.100953	0.0160939	-0.646099	3.55257e-10	-0.127086	0.0292797	-0.813348	1.42274e-05	-0.0370273	0.00801013	-0.236975	3.79186e-06
rs138235384	7	125969169	C	T	0.994	0.895956	-0.161086	0.0468096	-121.781	0.000579037	-0.465766	0.0848934	-352.119	4.1042e-08	-0.107701	0.0232295	-81.422	3.54733e-06	-0.141863	0.047047	-136.046	0.00256712	-0.449873	0.0853536	-431.428	1.36021e-07	-0.104314	0.0233496	-99.9328	7.9174e-06	-0.0881508	0.0467875	-0.564165	0.0595575	-0.125538	0.0848022	-0.803442	0.138777	-0.0301883	0.0232932	-0.193205	0.194973
rs762101031	19	29112275	CAAT	C	0.96	0.791662	-0.119647	0.0215607	-90.4535	2.87011e-08	-0.0846384	0.0394618	-63.9866	0.0319685	-0.0253376	0.0108061	-19.1552	0.0190401	-0.108739	0.0216701	-104.281	5.22654e-07	-0.089238	0.0396757	-85.5792	0.0245018	-0.0286375	0.0108619	-27.4347	0.00837686	-0.0304612	0.0215514	-0.194952	0.157534	-0.00295796	0.0394179	-0.018931	0.940182	0.00578001	0.0108355	0.0369921	0.593735
rs2825255	21	20362376	T	C	0.83	1	-0.0217201	0.00926772	-16.4204	0.0190979	-0.0815913	0.0168433	-61.683	1.27219e-06	-0.0272099	0.00456568	-20.5707	2.53039e-09	-0.0177547	0.00931467	-17.0267	0.0566383	-0.0776988	0.0169346	-74.5132	4.47337e-06	-0.0253028	0.00458931	-24.2401	3.52231e-08	-0.0148011	0.00926325	-0.0947269	0.110082	-0.0291852	0.0168249	-0.186785	0.0828044	-0.0100919	0.00457828	-0.0645882	0.0275034
Note: Units are per 10 μg/m3 increase in air pollutant NO2 and per 5 μg/m3 increase for air pollution variables PM10 and PM2.5, INFO = imputation quality

## Sheet: Excel Table S4
Table S4 - Suggestive interaction signals
Lung function trait	Air pollutant	CHR	POS	ID	Coded allele	Non-coded allele	Coded allele frequency	INFO	BETA	SE	BETA effect in units of lung function (ml for FEV1, FVC or % points for FEV1/FVC per unit air pollutant)	P	Function	Gene	Genome-wide RSID (if already identified)	Trait-air pollutant for genome-wide signal (if already identified)
FVC	PM10	1	1067878	rs140250292	G	A	0.979839	0.966799	-0.137165	0.0252266	-131.541	5.41426e-08	intergenic	C1orf159;LINC01342 (dist=16409;dist=4519)	rs74048016	FVC-PM10
FEV1	PM2.5	1	23846570	rs35380252	C	CA	0.155187	0.725811	-0.104209	0.0206163	-78.7824	4.31268e-07	intronic	E2F2	-	-
FEV1	PM2.5	1	44954068	rs6661026	C	T	0.79983	0.979138	-0.0846677	0.0160846	-64.0088	1.41133e-07	intronic	RNF220	-	-
FVC		1	44958215	rs10082259	T	C	0.798626	0.975541	-0.0836887	0.0161666	-80.2574	2.26047e-07	intronic		-	-
FEV1	PM10	1	88797433	rs769937512	A	AG	0.678951	0.996101	-0.0392475	0.00747272	-29.6711	1.50476e-07	intergenic	LINC01364;PKN2-AS1 (dist=960095;dist=205763)	-	-
FVC								0.996101	-0.0383875	0.00751059	-36.8136	3.20476e-07	intergenic		-	-
FEV1/FVC	PM2.5	2	174285030	rs11677115	G	A	0.312041	0.902785	-0.0741805	0.0144507	-0.474755	2.84858e-07	intergenic	CDCA7;SP3 (dist=51309;dist=480475)	-	-
FVC	NO2	3	322596	3:322596_CCACA_C	C	CCACA	0.0910522	0.990164	-0.0315591	0.00606899	-30.2336	1.99353e-07	intronic	CHL1	-	-
FVC	PM2.5	3	195217178	rs200460259	A	C	0.910948	0.759722	-0.130433	0.025783	-125.086	4.21965e-07	intergenic	ACAP2;PPP1R2 (dist=53429;dist=24046)	-	-
FEV1	PM2.5	4	79263708	rs111552599	T	A	0.978075	0.969302	-0.221274	0.0436794	-167.283	4.06807e-07	intronic	FRAS1	-	-
FEV1	PM10	4	188078296	rs28665554	A	C	0.0964295	0.996404	-0.064412	0.0118291	-48.6955	5.17817e-08	intergenic	FAT1;LINC02374 (dist=433286;dist=44844)	rs28666788	FEV1-PM10
FVC	PM2.5	5	137395184	rs189103140	T	C	0.00627752	0.932627	-0.465918	0.0858878	-446.815	5.80905e-08	intergenic	LOC100130172;WNT8A (dist=20562;dist=24397)	rs192415220	FVC-PM2.5
FEV1		5	137726002	rs192415220	C	T	0.00592988	0.942996	-0.43962	0.0867184	-332.353	3.99061e-07	intronic	KDM3B
FVC	PM2.5	7	125969169	rs138235384	C	T	0.993773	0.895956	-0.449873	0.0853536	-431.428	1.36021e-07	intergenic	LOC101928283;GRM8 (dist=949794;dist=109483)	rs138235384	FEV1-PM2.5
FEV1/FVC	NO2	7	131403312	rs73163133	G	A	0.0857883	0.981087	-0.0315595	0.00626147	-0.201981	4.65144e-07	intergenic	PODXL;LOC101928782 (dist=161925;dist=191667)	-	-
FEV1/FVC	NO2	8	26374706	rs139556451	A	AAG	0.151159	0.995408	-0.0247405	0.0048446	-0.158339	3.27825e-07	intronic	DPYSL2	-	-
FEV1	PM2.5	10	125053004	rs7098338	C	T	0.992429	0.930069	-0.384469	0.0744716	-290.659	2.43689e-07	intergenic	BUB3;GPR26 (dist=123021;dist=372867)	-	-
FEV1	PM10	19	29108143	19:29108143_GA_G	GA	G	0.980795	0.983108	-0.136357	0.0257744	-103.086	1.22129e-07	ncRNA_intronic	LOC100420587	rs762101031	FEV1-PM10
FEV1	NO2	21	20360899	rs111676952	G	C	0.804226	0.951598	-0.0235251	0.00445746	-17.7615	1.30906e-07	intergenic	MIR548XHG;LINC01683 (dist=228769;dist=904694)	rs2825255	FEV1-NO2
FVC								0.951598	-0.0231157	0.0044805	-22.1448	2.48188e-07	intergenic			FVC-NO2
Note: Units are per 10 μg/m3 increase in air pollutant NO2 and per 5 μg/m3 increase for air pollution variables PM10 and PM2.5, INFO = imputation quality
Same signal

## Sheet: Excel Table S5
Table S5 - Credible sets for genome-wide and suggestively significant signals
Sentinel	CHR	POS	Lung function trait	Air pollutant	Number SNPs in credible set	Variant(s) with (joint) highest posterior probability	Highest posterior probability	Sentinel in credible set	SNP identified at suggestive or genome-wide statisitcal significance	Genome-wide or suggestive signal	Nearest Gene
rs140250292	1	1067878	FVC	PM10	3	rs74048016	0.546	TRUE	Suggestive	Genome-wide	C1orf159;LINC01342 (dist=16409;dist=4519)
rs74048016		1068280			3	Sentinel	0.546	TRUE	Genome-wide		C1orf159 (dist=16811), LINC01342 (dist=4117)
rs35380252	1	23846570	FEV1	PM2.5	1	Sentinel	0.999	TRUE	Suggestive	Suggestive	E2F2
rs6661026	1	44954068	FEV1	PM2.5	6	Sentinel	0.434	TRUE	Suggestive	Suggestive	RNF220
rs10082259		44958215	FVC		3	Sentinel	0.493	TRUE	Suggestive		RNF220
rs769937512	1	88797433	FEV1	PM10	123	Sentinel	0.068	TRUE	Suggestive	Suggestive	LINC01364;PKN2-AS1 (dist=960095;dist=205763)
			FVC		98	Sentinel	0.088	TRUE	Suggestive
rs11677115	2	174285030	FEV1/FVC	PM2.5	2	Sentinel	0.926	TRUE	Suggestive	Suggestive	CDCA7;SP3 (dist=51309;dist=480475)
3:322596_CCACA_C	3	322596	FVC	NO2	7	Sentinel	0.592	TRUE	Suggestive	Suggestive	CHL1
rs200460259	3	195217178	FVC	PM2.5	37	Sentinel	0.291	TRUE	Suggestive	Suggestive	ACAP2;PPP1R2 (dist=53429;dist=24046)
rs111552599	4	79263708	FEV1	PM2.5	33	Sentinel	0.458	TRUE	Suggestive	Suggestive	FRAS1
rs28665554	4	188078296	FEV1	PM10	14	rs28666788	0.126	TRUE	Suggestive	Genome-wide	FAT1;LINC02374 (dist=433286;dist=44844)
rs28666788		188078645			14	Sentinel	0.126	TRUE	Genome-wide		FAT1 (dist=433635), LINC02374 (dist=44495)
rs189103140	5	137395184	FVC	PM2.5	8	rs192415220	0.184	TRUE	Suggestive	Genome-wide	LOC100130172;WNT8A (dist=20562;dist=24397)
rs192415220		137726002	FVC		8	Sentinel	0.184	TRUE	Genome-wide		KDM3B
			FEV1		8	Sentinel	0.242	TRUE	Suggestive
rs137914543	6	6414006	FEV1/FVC	PM10	1	Sentinel	0.998	TRUE	Genome-wide	Genome-wide	LY86-AS1
rs138235384	7	125969169	FEV1	PM2.5	1	Sentinel	0.981	TRUE	Genome-wide	Genome-wide	LOC101928283 (dist=949794), GRM8 (dist=109483)
			FVC		1	Sentinel	0.974	TRUE	Suggestive
rs73163133	7	131403312	FEV1/FVC	NO2	11	Sentinel	0.298	TRUE	Suggestive	Suggestive	PODXL;LOC101928782 (dist=161925;dist=191667)
rs139556451	8	26374706	FEV1/FVC	NO2	81	Sentinel	0.114	TRUE	Suggestive	Suggestive	DPYSL2
rs7098338	10	125053004	FEV1	PM2.5	72	Sentinel	0.136	TRUE	Suggestive	Suggestive	BUB3;GPR26 (dist=123021;dist=372867)
19:29108143_GA_G	19	29108143	FEV1	PM10	189	rs762101031	0.03	TRUE	Suggestive	Genome-wide	LOC100420587
rs762101031		29112275			189	Sentinel	0.03	TRUE	Genome-wide
rs111676952	21	20360899	FEV1	NO2	1	Sentinel	0.979	TRUE	Suggestive	Genome-wide	MIR548XHG;LINC01683 (dist=228769;dist=904694)
			FVC		2	rs2825255	0.87	TRUE	Suggestive
rs2825255		20362373	FEV1		1	Sentinel	0.979	TRUE	Genome-wide		MIR548XHG (dist=230246), LINC01683 (dist=903217)
			FVC		2	Sentinel	0.87	TRUE	Genome-wide
Same signal

## Sheet: Excel Table S6
Table S6 - Gene expression association and colocalisation for credible set and sentinel SNPs
				GTEx			Blood eQTLgen	Open target genetics
Signal sentinel	Credible set SNP ID	CHR	POS	Tissue (statisitcally significant eQTL)	Gene (statistically significant eQTL)	Coloc post probability	Gene (statistically significant eQTL)	Proxy (if sentinel not in open target genetics)	eQTL	pQTL	PCHi-C	eQTLGen Coloc post prob (if eQTLgen referenced for eQTL association in Open target genetics)
rs74048016	rs140250292	1	1067878	-	-	-	-	-	BLOOD - HES4; C1orf159; RP11-465B22.3	-	19 genes 11 tissues (quantile 0.1)	HES4 (0.01%), C1orf159 (0.006%), RP11-465B22.3 (0.01%)
	rs74048016	1	1068280	-	-	-	-
	rs147491073	1	1069523	-	-	-	-
rs35380252	rs35380252	1	23846570	-	-	-	-	-	-	-	-	-
rs10082259 / rs6661026	1:44937496_CA_C	1	44937496	-	-	-	-	-	BLOOD - UROD	-	2 genes 2 tissues (quantile 0.1)	FVC-PM2.5 (0.06%), FEV1-PM2.5 UROD (0.04%)
	rs10493119	1	44949529	-	-	-	-
	rs781783	1	44951085	-	-	-	-
	rs6661026	1	44954068	-	-	-	-
	rs10082259	1	44958215	-	-	-	-
	rs7516631	1	44963463	-	-	-	-
rs769937512	rs71664162	1	87865082	-	-	FEV1-PM10 analysis Pituitary AL445991.1 (66.30%), FVC-PM10 results Pituitary AL445991.1 (64.40%)	-	-	-	-	-	-
	rs1336586	1	88683890	-	-		-
	rs6428640	1	88693967	-	-		-
	rs6659620	1	88698635	-	-		-
	rs6428641	1	88709451	-	-		-
	rs661446	1	88715367	-	-		-
	rs5775972	1	88715628	-	-		-
	rs35783735	1	88732964	-	-		-
	rs377197523	1	88741489	-	-		-
	rs804784	1	88744061	-	-		-
	rs616333	1	88745526	-	-		-
	rs617169	1	88745673	-	-		-
	rs644770	1	88747266	-	-		-
	rs559610	1	88747532	-	-		-
	1:88755542_GA_G	1	88755542	-	-		-
	rs749396277	1	88757340	-	-		-
	rs481055	1	88758147	-	-		-
	rs483116	1	88758379	-	-		-
	rs564801083	1	88758629	-	-		-
	rs517832	1	88759841	-	-		-
	rs542782	1	88766849	-	-		-
	rs566685	1	88767199	-	-		-
	rs571233	1	88767650	-	-		-
	rs490142	1	88768515	-	-		-
	rs601917	1	88768519	-	-		-
	rs494009	1	88768990	-	-		-
	rs35261005	1	88769047	-	-		-
	rs608410	1	88770663	-	-		-
	rs500898	1	88772514	-	-		-
	rs589031	1	88773195	-	-		-
	rs588079	1	88773432	-	-		-
	rs5775978	1	88773688	-	-		-
	rs566606	1	88773733	-	-		-
	rs683815	1	88773884	-	-		-
	rs511450	1	88775156	-	-		-
	rs514982	1	88775532	-	-		-
	rs54396	1	88776278	-	-		-
	rs54397	1	88776307	-	-		-
	rs67678302	1	88777715	-	-		-
	rs577500	1	88777792	-	-		-
	rs608266	1	88777822	-	-		-
	rs607863	1	88777911	-	-		-
	rs606014	1	88778354	-	-		-
	rs10639300	1	88778714	-	-		-
	rs61767177	1	88778732	-	-		-
	rs7532078	1	88778756	-	-		-
	rs591604	1	88779226	-	-		-
	rs589824	1	88779625	-	-		-
	rs555994	1	88780562	-	-		-
	rs670635	1	88780971	-	-		-
	1:88781054_CT_C	1	88781054	-	-		-
	rs473821	1	88781342	-	-		-
	rs477629	1	88781781	-	-		-
	rs656893	1	88781782	-	-		-
	rs655095	1	88782165	-	-		-
	rs504458	1	88782377	-	-		-
	rs653821	1	88782437	-	-		-
	rs505334	1	88782456	-	-		-
	rs571980	1	88783737	-	-		-
	rs572056	1	88783759	-	-		-
	rs5775981	1	88783897	-	-		-
	rs613017	1	88784643	-	-		-
	rs612166	1	88784828	-	-		-
	1:88784863_CT_C	1	88784863	-	-		-
	rs610357	1	88785224	-	-		-
	rs687790	1	88786051	-	-		-
	rs686031	1	88786437	-	-		-
	rs499081	1	88788380	-	-		-
	rs127382	1	88788948	-	-		-
	rs557541	1	88790151	-	-		-
	rs615583	1	88790681	-	-		-
	rs127384	1	88790960	-	-		-
	rs480054	1	88791432	-	-		-
	rs483741	1	88791820	-	-		-
	rs507925	1	88792183	-	-		-
	rs598647	1	88792191	-	-		-
	rs492526	1	88794215	-	-		-
	rs661570	1	88795258	-	-		-
	rs528456	1	88795879	-	-		-
	rs11417364	1	88795970	-	-		-
	rs769937512	1	88797433	-	-		-
	rs503460	1	88798269	-	-		-
	rs665404	1	88799915	-	-		-
	rs748641778	1	88804337	-	-		-
	rs4656035	1	88805567	-	-		-
	rs79061832	1	88808290	-	-		-
	rs75006755	1	88811879	-	-		-
	rs10923060	1	88818498	-	-		-
	rs4656037	1	88819475	-	-		-
	rs10923062	1	88821149	-	-		-
	rs766353	1	88821516	-	-		-
	rs766354	1	88821902	-	-		-
	rs10923063	1	88826343	-	-		-
	rs4656039	1	88827000	-	-		-
	rs2207286	1	88828592	Pituitary	AL445991.1		-
	rs2207287	1	88828640	-	-		-
	rs10923064	1	88833636	-	-		-
	rs12132600	1	88834889	-	-		-
	rs12134481	1	88836919	-	-		-
	rs10754318	1	88837917	-	-		-
	rs7516716	1	88840120	-	-		-
	rs4656041	1	88840794	-	-		-
	rs926801	1	88843414	-	-		-
	rs12141716	1	88843632	-	-		-
	rs994452	1	88843951	-	-		-
	rs6428647	1	88844497	-	-		-
	rs1080491	1	88844697	-	-		-
	rs1603841	1	88844914	-	-		-
	rs12133902	1	88846252	-	-		-
	rs4656042	1	88846367	-	-		-
	rs12136797	1	88846529	-	-		-
	rs11403412	1	88846945	-	-		-
	rs10622968	1	88847280	-	-		-
	rs2173473	1	88848338	-	-		-
	rs2030131	1	88848614	-	-		-
	1:88849752_TCACACACACACACA_T	1	88849752	-	-		-
	rs1988965	1	88851098	-	-		-
	rs12043989	1	88852610	-	-		-
	rs12021922	1	88853431	-	-		-
	rs7546915	1	88854321	-	-		-
	rs1846415	1	88856737	-	-		-
	rs10923072	1	88861241	-	-		-
	rs2390491	1	88861639	-	-		-
	rs12756765	1	88862956	-	-		-
	rs34354133	1	88862961	-	-		-
	rs4656043	1	88864082	-	-		-
rs11677115	2:174254047_CTG_C	2	174254047	-	-	-	-	-	-	-	-	-
	rs11677115	2	174285030	-	-	-	-
3:322596_CCACA_C	3:322596_CCACA_C	3	322596	-	-	-	-	-	-	-	-	-
	rs9310805	3	324484	-	-	-	-
	rs17019407	3	325068	-	-	-	-
	rs9990005	3	326537	-	-	-	-
	rs331876	3	328670	-	-	-	-
	rs74890113	3	329009	-	-	-	-
	3:329455_GT_G	3	329455	-	-	-	-
rs200460259	rs146453545	3	195212850	-	-	artery tibial MUC4 (0.93%), Skin_sun_exposed MUC4 (0.85%), Skin_sun_exposed MUC20 (0.84%), Muscle_skeletal MUC20 (0.94%), Heart_atrial_appendage MUC20 (0.95%), Adipose_Subcutaneous MUC4 (0.49%), Thyroid MUC4 (0.50%)	-	-	-	-	-	-
	rs188356972	3	195212853	-	-		-
	rs79976311	3	195214587	-	-		-
	rs80146094	3	195214698	-	-		-
	rs139777951	3	195214797	-	-		-
	rs192934472	3	195214813	-	-		-
	rs368960968	3	195214856	-	-		-
	rs139668343	3	195214976	-	-		-
	rs201148217	3	195215074	-	-		-
	rs2934397	3	195216099	-	-		-
	rs138411422	3	195216415	-	-		-
	rs201572755	3	195216555	-	-		-
	rs192234441	3	195216581	-	-		-
	rs200784024	3	195216870	-	-		-
	rs141447725	3	195217110	-	-		-
	rs200460259	3	195217178	-	-		-
	rs368298625	3	195217190	-	-		-
	rs76285891	3	195217202	-	-		-
	rs193231910	3	195217237	-	-		-
	rs201299343	3	195217301	-	-		-
	rs375876191	3	195217570	-	-		-
	rs192134242	3	195217725	-	-		-
	rs201540259	3	195217913	-	-		-
	rs147160929	3	195217978	-	-		-
	rs9877334	3	195218963	-	-		-
	rs200911380	3	195220334	-	-		-
	rs139251526	3	195225676	-	-		-
	rs144024680	3	195225909	artery_tibial, Skin_Sun_Exposed, Muscle_skeletal,Heart_atrial_appendage, Adipose_subcutaneous,Thyroid	MUC4, MUC20,MUC20,MUC20,MUC4,MUC4		-
	rs201366898	3	195226012	artery_tibial, Skin_sun_exposed,Heart_atrial_appendage,Adipose_subcutaneous,Thyroid	MUC4,MUC4,MUC20,MUC4,MUC4		-
	rs147949941	3	195226223	-	-		-
	rs145029348	3	195226474	-	-		-
	rs62286457	3	195228055	-	-		-
	rs201785465	3	195228070	-	-		-
	rs377102574	3	195230107	-	-		-
	rs200262120	3	195230129	-	-		-
	rs368274524	3	195231305	-	-		-
	rs562396488	3	195505813	-	-		-
rs111552599	rs386832	4	79258081	lung	FRAS1	lung FRAS1 (4.27%), Nerve_tibial FRAS1 (0.32%)	-	-	BLOOD - LINC01094	-	-	BLOOD LINC01094 (0.37%)
	rs396790	4	79258862	-	-		-
	rs397449	4	79259117	-	-		-
	rs3086788	4	79259255	-	-		-
	4:79259424_AT_A	4	79259424	-	-		-
	rs381765	4	79259599	-	-		-
	rs371923	4	79259734	-	-		-
	rs644235	4	79261015	-	-		-
	rs931277	4	79263128	Nerve_tibial	FRAS1		-
	rs111552599	4	79263708	Nerve_tibial	FRAS1		-
	rs420238	4	79265796	-	-		-
	rs397439	4	79267537	-	-		-
	rs454649	4	79268308	-	-		-
	rs417796	4	79268679	-	-		-
	rs370252	4	79268692	-	-		-
	rs737397	4	79275775	-	-		-
	rs441064	4	79276419	-	-		-
	rs1840388	4	79276496	-	-		-
	rs446773	4	79276641	-	-		-
	rs405190	4	79276897	-	-		-
	rs395192	4	79277130	-	-		-
	rs410660	4	79277250	-	-		-
	rs423884	4	79277793	-	-		-
	rs768435330	4	79277927	-	-		-
	rs431812	4	79278836	-	-		-
	rs4569782	4	79278920	Nerve_tibial	FRAS1		-
	rs373144	4	79278937	-	-		-
	rs438511	4	79279206	-	-		-
	rs376809	4	79279995	-	-		-
	rs137951442	4	79289590	Nerve_tibial	FRAS1		-
	rs17459809	4	79295322	-	-		-
	rs114305346	4	79296378	-	-		-
	rs75970105	4	79462666	-	-		-
rs28666788	rs28688921	4	188074305	-	-	-	-	-	-	-	-	-
	rs28711245	4	188074314	-	-	-	-
	rs28645796	4	188074352	-	-	-	-
	rs10019611	4	188075153	-	-	-	-
	rs72719038	4	188076453	-	-	-	-
	rs72719039	4	188076498	-	-	-	-
	rs766771	4	188076752	-	-	-	-
	rs766772	4	188077016	-	-	-	-
	rs882227	4	188077812	-	-	-	-
	rs28665554	4	188078296	-	-	-	-
	rs72719044	4	188078551	-	-	-	-
	rs28666788	4	188078645	-	-	-	-
	rs6821424	4	188079290	-	-	-	-
	rs10021692	4	188080985	-	-	-	-
rs192415220	rs148546354	5	137202845	-	-	-	-	-	-	-	4 genes 2 tissues (quantile 0.1)	-
	rs183758223	5	137367140	-	-	-	-
	rs189103140	5	137395184	-	-	-	-
	rs192415220	5	137726002	-	-	-	-
	rs141599946	5	137784224	-	-	-	-
	rs190438994	5	137799299	-	-	-	-
	rs187101304	5	137819456	-	-	-	-
	rs189706559	5	137867619	-	-	-	-
rs137914543	rs137914543	6	6414006	-	-	-	-	-	-	-	-	-
rs138235384	rs138235384	7	125969169	-	-	-	-	-	-	-	-	-
rs73163133	rs10231383	7	131385220	-	-	-	-	-	-	-	-	-
	rs73163127	7	131389032	-	-	-	-
	rs73163128	7	131389222	-	-	-	-
	rs28472472	7	131390941	-	-	-	-
	rs11978373	7	131391543	-	-	-	-
	rs6945428	7	131399420	-	-	-	-
	rs12533074	7	131399444	-	-	-	-
	rs73163133	7	131403312	-	-	-	-
	rs4731808	7	131405916	-	-	-	-
	rs4731813	7	131456655	-	-	-	-
	rs56073764	7	131459369	-	-	-	-
rs139556451	rs13274176	8	26362191	Nerve_tibial	DPYSL2	colon_transverse PNMA2 (7.33%), Thyroid DPYSL2 (0.04%), Nerve_tibial DPYSL2 (0.18%)	-	-	PNMA2 - Monocyte ifn24, DPYSL2 - Nerve tibial, BNIP3L - B-cell cd19	-	-	-
	rs2233699	8	26366753	Nerve_tibial	DPYSL2		-
	rs4437657	8	26367682	Nerve_tibial	DPYSL2		DPYSL2
	rs4579537	8	26367859	Nerve_tibial	DPYSL2		-
	8:26374706_AAG_A	8	26374706	Nerve_tibial	DPYSL2		-
	rs35901710	8	26379058	Nerve_tibial	DPYSL2		-
	rs11774425	8	26386470	Thyroid,Nerve_tibial	DPYSL2,DPYSL2		DPYSL2
	rs17403886	8	26387909	Nerve_tibial	DPYSL2		DPYSL2
	rs17403984	8	26389281	Thyroid,Nerve_tibial	DPYSL2,DPYSL2		DPYSL2
	rs11780072	8	26391862	Thyroid,Nerve_tibial	DPYSL2,DPYSL2		DPYSL2
	rs35916709	8	26395292	Nerve_tibial	DPYSL2		-
	rs11779715	8	26396484	Thyroid,Nerve_tibial	DPYSL2,DPYSL2		DPYSL2
	rs11782938	8	26397013	Thyroid,Nerve_tibial	DPYSL2,DPYSL2		DPYSL2
	rs35298960	8	26399132	Thyroid,Nerve_tibial	DPYSL2,DPYSL2		-
	rs34082400	8	26401369	Nerve_tibial	DPYSL2		-
	rs6981241	8	26402122	Thyroid,Nerve_tibial	DPYSL2,DPYSL2		DPYSL2
	rs36104483	8	26402165	Thyroid,Nerve_tibial	DPYSL2,DPYSL2		-
	rs6999754	8	26402192	Thyroid,Nerve_tibial	DPYSL2,DPYSL2		DPYSL2
	rs35287227	8	26402838	Thyroid,Nerve_tibial	DPYSL2,DPYSL2		-
	rs34588663	8	26403471	Thyroid,Nerve_tibial	DPYSL2,DPYSL2		-
	rs11787292	8	26403981	Thyroid,Nerve_tibial	DPYSL2,DPYSL2		DPYSL2
	rs11787317	8	26404018	Thyroid,Nerve_tibial	DPYSL2,DPYSL2		-
	rs116070300	8	26404416	-	-		-
	rs34117482	8	26408088	Thyroid,Nerve_tibial	DPYSL2,DPYSL2		-
	rs34810432	8	26410117	Thyroid,Nerve_tibial	DPYSL2,DPYSL2		-
	rs561094478	8	26413573	-	-		-
	rs138576031	8	26413611	-	-		-
	rs34635894	8	26414268	Thyroid,Nerve_tibial	DPYSL2,DPYSL2		-
	rs2165764	8	26415480	Thyroid,Nerve_tibial	DPYSL2,DPYSL2		-
	rs62492718	8	26416354	Thyroid,Nerve_tibial	DPYSL2,DPYSL2		-
	rs62492719	8	26416712	Thyroid,Nerve_tibial	DPYSL2,DPYSL2		-
	rs62492720	8	26417108	Thyroid,Nerve_tibial	DPYSL2,DPYSL2		-
	rs34869785	8	26419049	Thyroid,Nerve_tibial	DPYSL2,DPYSL2		-
	rs34697290	8	26419097	Thyroid,Nerve_tibial	DPYSL2,DPYSL2		-
	rs6983735	8	26420574	Thyroid,Nerve_tibial	DPYSL2,DPYSL2		DPYSL2
	rs6987950	8	26420691	Thyroid,Nerve_tibial	DPYSL2,DPYSL2		DPYSL2
	rs6991812	8	26420778	Thyroid,Nerve_tibial	DPYSL2,DPYSL2		DPYSL2
	rs6988101	8	26420946	Thyroid,Nerve_tibial	DPYSL2,DPYSL2		DPYSL2
	rs7005751	8	26421140	Thyroid,Nerve_tibial	DPYSL2,DPYSL2		DPYSL2
	rs34206116	8	26421182	Thyroid,Nerve_tibial	DPYSL2,DPYSL2		-
	rs11990700	8	26421205	Thyroid,Nerve_tibial	DPYSL2,DPYSL2		DPYSL2
	rs71553803	8	26421365	colon_transverse, Thyroid,Nerve_tibial	PNMA2,DPYSL2,DPYSL2		-
	rs35020075	8	26421745	Thyroid,Nerve_tibial	DPYSL2,DPYSL2		-
	rs17404623	8	26421831	Thyroid,Nerve_tibial	DPYSL2,DPYSL2		DPYSL2
	rs17404686	8	26422011	Nerve_tibial	DPYSL2		DPYSL2
	rs34765233	8	26422191	Thyroid,Nerve_tibial	DPYSL2,DPYSL2		-
	rs11776664	8	26422445	Nerve_tibial	DPYSL2		DPYSL2
	rs11135946	8	26422598	Thyroid,Nerve_tibial	DPYSL2,DPYSL2		DPYSL2
	rs11135947	8	26422735	Thyroid,Nerve_tibial	DPYSL2,DPYSL2		-
	rs11135948	8	26422761	-	-		-
	rs13258145	8	26422824	Thyroid,Nerve_tibial	DPYSL2,DPYSL2		DPYSL2
	rs6998903	8	26422989	Thyroid,Nerve_tibial	DPYSL2,DPYSL2		DPYSL2
	rs7003039	8	26423007	Thyroid,Nerve_tibial	DPYSL2,DPYSL2		DPYSL2
	rs34342547	8	26423489	Thyroid,Nerve_tibial	DPYSL2,DPYSL2		-
	rs9772104	8	26424236	Thyroid,Nerve_tibial	DPYSL2,DPYSL2		DPYSL2
	rs11778554	8	26424363	Thyroid,Nerve_tibial	DPYSL2,DPYSL2		DPYSL2
	rs541637061	8	26424871	Thyroid,Nerve_tibial	DPYSL2,DPYSL2		-
	rs60972865	8	26424933	Nerve_tibial	DPYSL2		-
	rs60708948	8	26424991	Thyroid,Nerve_tibial	DPYSL2,DPYSL2		-
	rs59149853	8	26425000	Thyroid,Nerve_tibial	DPYSL2,DPYSL2		-
	rs35622663	8	26425120	Thyroid,Nerve_tibial	DPYSL2,DPYSL2		-
	rs17404826	8	26425187	Thyroid,Nerve_tibial	DPYSL2,DPYSL2		DPYSL2
	rs17404868	8	26425280	Thyroid,Nerve_tibial	DPYSL2,DPYSL2		DPYSL2
	rs17320080	8	26425302	Thyroid,Nerve_tibial	DPYSL2,DPYSL2		DPYSL2
	rs11786284	8	26425678	Nerve_tibial	DPYSL2		DPYSL2
	rs11774816	8	26426119	Nerve_tibial	DPYSL2		DPYSL2
	rs11784283	8	26426161	Nerve_tibial	DPYSL2		DPYSL2
	8:26426444_GA_G	8	26426444	Nerve_tibial	DPYSL2		-
	rs11778187	8	26427318	Thyroid,Nerve_tibial	DPYSL2,DPYSL2		-
	rs13275466	8	26428814	Thyroid,Nerve_tibial	DPYSL2,DPYSL2		DPYSL2
	rs13251114	8	26430065	Thyroid,Nerve_tibial	DPYSL2,DPYSL2		-
	rs7835564	8	26431331	Nerve_tibial	DPYSL2		-
	rs7827953	8	26432955	Nerve_tibial	DPYSL2		DPYSL2
	rs6983262	8	26433886	Thyroid,Nerve_tibial	DPYSL2,DPYSL2		DPYSL2
	rs11786691	8	26441477	Thyroid,Nerve_tibial	DPYSL2,DPYSL2		DPYSL2
	rs17405591	8	26442823	Thyroid,Nerve_tibial	DPYSL2,DPYSL2		DPYSL2
	rs6990931	8	26446647	Thyroid,Nerve_tibial	DPYSL2,DPYSL2		DPYSL2
	8:26449531_CCT_C	8	26449531	Thyroid,Nerve_tibial	DPYSL2,DPYSL2		-
	rs11780147	8	26459399	Thyroid,Nerve_tibial	DPYSL2,DPYSL2		-
	rs13262574	8	26460978	Thyroid,Nerve_tibial	DPYSL2,DPYSL2		-
	rs17055515	8	26471104	colon_transverse,Thyroid,Nerve_tibial	PNMA2,DPYSL2,DPYSL2		DPYSL2
rs7098338	rs147917105	10	125030760	-	-	-	-	rs7068169	-	-	1 gene 1 tissue	-
	rs7079668	10	125031205	-	-	-	-
	rs28733616	10	125039220	-	-	-	-
	rs11815096	10	125040628	-	-	-	-
	rs28366757	10	125040742	-	-	-	-
	rs34350559	10	125044026	-	-	-	-
	rs57083945	10	125049059	-	-	-	-
	rs73364698	10	125049856	-	-	-	-
	rs11818855	10	125051002	-	-	-	-
	rs7098338	10	125053004	-	-	-	-
	rs7071209	10	125053013	-	-	-	-
	rs73366606	10	125055896	-	-	-	-
	rs73366609	10	125055988	-	-	-	-
	rs113451486	10	125056034	-	-	-	-
	rs113536644	10	125056160	-	-	-	-
	rs112907835	10	125056184	-	-	-	-
	rs112819229	10	125056238	-	-	-	-
	rs73366615	10	125056411	-	-	-	-
	rs12255879	10	125056632	-	-	-	-
	rs73366617	10	125056879	-	-	-	-
	rs73366618	10	125057101	-	-	-	-
	rs4980273	10	125058659	-	-	-	-
	rs73366629	10	125058924	-	-	-	-
	rs4980274	10	125059314	-	-	-	-
	rs4980275	10	125059327	-	-	-	-
	rs4980276	10	125059501	-	-	-	-
	rs4980185	10	125060125	-	-	-	-
	rs57842271	10	125060194	-	-	-	-
	rs59088008	10	125060434	-	-	-	-
	rs74741173	10	125061316	-	-	-	-
	rs73366637	10	125061370	-	-	-	-
	rs73366638	10	125061450	-	-	-	-
	rs113303602	10	125061766	-	-	-	-
	rs73366642	10	125062110	-	-	-	-
	rs73366643	10	125062247	-	-	-	-
	rs73366646	10	125062468	-	-	-	-
	rs7917520	10	125063132	-	-	-	-
	rs78534183	10	125063371	-	-	-	-
	rs73366649	10	125063376	-	-	-	-
	rs11814786	10	125063711	-	-	-	-
	rs11816265	10	125063739	-	-	-	-
	rs11817031	10	125063747	-	-	-	-
	rs73366656	10	125064171	-	-	-	-
	rs11817834	10	125065964	-	-	-	-
	rs11817963	10	125066756	-	-	-	-
	rs11818363	10	125066960	-	-	-	-
	rs763408626	10	125068001	-	-	-	-
	rs7084808	10	125068696	-	-	-	-
	rs7097162	10	125073657	-	-	-	-
	rs58234410	10	125075589	-	-	-	-
	rs7072144	10	125077160	-	-	-	-
	rs7100241	10	125078448	-	-	-	-
	rs7100383	10	125078532	-	-	-	-
	10:125080389_CT_C	10	125080389	-	-	-	-
	rs60185824	10	125080943	-	-	-	-
	rs7096262	10	125082287	-	-	-	-
	10:125082300_CT_C	10	125082300	-	-	-	-
	rs913523	10	125084885	-	-	-	-
	rs6599682	10	125085609	-	-	-	-
	rs7906172	10	125085803	-	-	-	-
	rs7090387	10	125086449	-	-	-	-
	rs73368572	10	125090297	-	-	-	-
	rs59433506	10	125094042	-	-	-	-
	rs56774559	10	125094477	-	-	-	-
	rs7068169	10	125096596	-	-	-	-
	rs73368591	10	125099453	-	-	-	-
	rs57106370	10	125100014	-	-	-	-
	rs57179263	10	125101838	-	-	-	-
	rs796662246	10	125103067	-	-	-	-
	rs182693015	10	125103068	-	-	-	-
	rs11812379	10	125103302	-	-	-	-
	rs73368599	10	125104605	-	-	-	-
rs762101031	rs10415394	19	29080827	-	-	-	-	-	-	-	-	-
	rs10402193	19	29088032	-	-	-	-
	rs536150591	19	29093338	-	-	-	-
	rs11883266	19	29093460	-	-	-	-
	rs11881464	19	29093471	-	-	-	-
	rs11880966	19	29093728	-	-	-	-
	rs11878762	19	29094004	-	-	-	-
	rs11882141	19	29094106	-	-	-	-
	rs73534210	19	29094402	-	-	-	-
	rs73534212	19	29094473	-	-	-	-
	rs148408849	19	29094559	-	-	-	-
	rs11878914	19	29094761	-	-	-	-
	rs11882834	19	29095017	-	-	-	-
	19:29095386_CAA_C	19	29095386	-	-	-	-
	rs10402646	19	29096086	-	-	-	-
	rs61359083	19	29096392	-	-	-	-
	rs10403933	19	29097200	-	-	-	-
	rs10410658	19	29097356	-	-	-	-
	rs58680355	19	29097578	-	-	-	-
	19:29097816_CT_C	19	29097816	-	-	-	-
	rs59446885	19	29098292	-	-	-	-
	rs7250517	19	29098332	-	-	-	-
	rs10410315	19	29098433	-	-	-	-
	rs10410966	19	29098734	-	-	-	-
	rs28862411	19	29098884	-	-	-	-
	rs10416749	19	29098982	-	-	-	-
	rs10424622	19	29099001	-	-	-	-
	rs10418955	19	29099308	-	-	-	-
	rs10425292	19	29099335	-	-	-	-
	rs199774654	19	29099691	-	-	-	-
	rs73534223	19	29100208	-	-	-	-
	rs7245465	19	29100460	-	-	-	-
	rs7248849	19	29100551	-	-	-	-
	rs28790682	19	29101169	-	-	-	-
	rs73534227	19	29101499	-	-	-	-
	rs112172024	19	29101818	-	-	-	-
	rs113240542	19	29101920	-	-	-	-
	rs113959196	19	29102030	-	-	-	-
	rs112367686	19	29102077	-	-	-	-
	rs28822700	19	29102106	-	-	-	-
	rs28767876	19	29102292	-	-	-	-
	rs28807697	19	29102423	-	-	-	-
	rs28775426	19	29102472	-	-	-	-
	rs10403663	19	29102714	-	-	-	-
	rs10414741	19	29102837	-	-	-	-
	rs10406752	19	29102877	-	-	-	-
	rs10409330	19	29102910	-	-	-	-
	rs10406940	19	29102915	-	-	-	-
	rs10408573	19	29102927	-	-	-	-
	rs10415209	19	29103063	-	-	-	-
	rs10407375	19	29103101	-	-	-	-
	rs73534243	19	29103204	-	-	-	-
	rs73534244	19	29103246	-	-	-	-
	rs116771804	19	29103263	-	-	-	-
	rs73534248	19	29103414	-	-	-	-
	rs114867853	19	29103511	-	-	-	-
	rs115619630	19	29103512	-	-	-	-
	rs10416319	19	29103533	-	-	-	-
	rs8108077	19	29103567	-	-	-	-
	rs8103748	19	29103600	-	-	-	-
	rs10414599	19	29104001	-	-	-	-
	rs8108102	19	29104105	-	-	-	-
	rs114592285	19	29104342	-	-	-	-
	rs8111732	19	29104344	-	-	-	-
	rs111390578	19	29104349	-	-	-	-
	rs8111968	19	29104548	-	-	-	-
	rs111599786	19	29104569	-	-	-	-
	rs59791956	19	29104832	-	-	-	-
	rs58004166	19	29104897	-	-	-	-
	rs61127527	19	29105187	-	-	-	-
	rs10405076	19	29105596	-	-	-	-
	rs60293780	19	29106497	-	-	-	-
	rs58029199	19	29106635	-	-	-	-
	rs56775111	19	29106698	-	-	-	-
	rs60804168	19	29106737	-	-	-	-
	rs60979809	19	29106771	-	-	-	-
	rs59071802	19	29106904	-	-	-	-
	rs10410456	19	29106960	-	-	-	-
	rs11882579	19	29107105	-	-	-	-
	rs11882584	19	29107160	-	-	-	-
	rs11879105	19	29107161	-	-	-	-
	rs8106624	19	29107354	-	-	-	-
	rs13344174	19	29107651	-	-	-	-
	rs13347039	19	29107846	-	-	-	-
	rs8110177	19	29108019	-	-	-	-
	rs8109758	19	29108032	-	-	-	-
	rs8109773	19	29108072	-	-	-	-
	rs8110286	19	29108121	-	-	-	-
	19:29108143_GA_G	19	29108143	-	-	-	-
	rs8109069	19	29108169	-	-	-	-
	rs111708536	19	29108334	-	-	-	-
	rs112946873	19	29108394	-	-	-	-
	rs112395113	19	29108430	-	-	-	-
	rs73534274	19	29108592	-	-	-	-
	rs16961684	19	29108740	-	-	-	-
	rs16961686	19	29108888	-	-	-	-
	rs10427051	19	29109091	-	-	-	-
	rs10427057	19	29109097	-	-	-	-
	rs10401762	19	29109135	-	-	-	-
	rs10426214	19	29109450	-	-	-	-
	rs10402877	19	29109644	-	-	-	-
	rs7248445	19	29109890	-	-	-	-
	rs7248826	19	29110189	-	-	-	-
	rs10408927	19	29110345	-	-	-	-
	rs10409971	19	29110420	-	-	-	-
	rs10410419	19	29110643	-	-	-	-
	rs10416203	19	29110687	-	-	-	-
	rs150224245	19	29110764	-	-	-	-
	rs10416005	19	29110818	-	-	-	-
	rs10416211	19	29110892	-	-	-	-
	rs10415844	19	29111089	-	-	-	-
	rs10417494	19	29111521	-	-	-	-
	rs10417511	19	29111543	-	-	-	-
	rs73534295	19	29111873	-	-	-	-
	rs113614866	19	29112158	-	-	-	-
	rs762101031	19	29112275	-	-	-	-
	rs10417294	19	29112437	-	-	-	-
	rs10417161	19	29112887	-	-	-	-
	rs10417825	19	29113231	-	-	-	-
	rs8109432	19	29113716	-	-	-	-
	rs8101683	19	29113871	-	-	-	-
	rs61321873	19	29114283	-	-	-	-
	rs138449852	19	29114805	-	-	-	-
	rs111774977	19	29115066	-	-	-	-
	rs147207671	19	29115106	-	-	-	-
	rs10406498	19	29115223	-	-	-	-
	rs10405100	19	29115302	-	-	-	-
	rs7252342	19	29115370	-	-	-	-
	rs7252451	19	29115427	-	-	-	-
	rs7252686	19	29115628	-	-	-	-
	rs7249594	19	29115700	-	-	-	-
	rs7248254	19	29115746	-	-	-	-
	rs10414725	19	29116255	-	-	-	-
	rs28783521	19	29117239	-	-	-	-
	rs28833884	19	29117440	-	-	-	-
	rs9967631	19	29117648	-	-	-	-
	rs8110315	19	29117674	-	-	-	-
	rs9967632	19	29117677	-	-	-	-
	rs8111704	19	29117728	-	-	-	-
	rs8111718	19	29117759	-	-	-	-
	rs8103700	19	29118005	-	-	-	-
	rs8103951	19	29118200	-	-	-	-
	rs7507126	19	29118290	-	-	-	-
	rs3971747	19	29118341	-	-	-	-
	rs3971748	19	29118500	-	-	-	-
	rs10409829	19	29118590	-	-	-	-
	rs3971742	19	29118736	-	-	-	-
	rs143577473	19	29118955	-	-	-	-
	rs10407696	19	29118981	-	-	-	-
	rs10408811	19	29119424	-	-	-	-
	rs10410607	19	29119498	-	-	-	-
	rs60528368	19	29119568	-	-	-	-
	rs59198803	19	29119712	-	-	-	-
	rs73536433	19	29120193	-	-	-	-
	rs73536437	19	29120381	-	-	-	-
	rs9967598	19	29120895	-	-	-	-
	rs9967599	19	29120928	-	-	-	-
	rs11880327	19	29121142	-	-	-	-
	rs11883304	19	29121492	-	-	-	-
	rs28820276	19	29121537	-	-	-	-
	rs28870816	19	29121625	-	-	-	-
	rs73536443	19	29122426	-	-	-	-
	rs10418613	19	29122684	-	-	-	-
	rs10425733	19	29122907	-	-	-	-
	rs10406093	19	29122952	-	-	-	-
	rs10406500	19	29123099	-	-	-	-
	rs73536450	19	29123414	-	-	-	-
	rs73536453	19	29123425	-	-	-	-
	rs73536454	19	29123785	-	-	-	-
	rs10414829	19	29124509	-	-	-	-
	rs10421792	19	29125916	-	-	-	-
	rs10420626	19	29126116	-	-	-	-
	rs10421303	19	29126389	-	-	-	-
	rs7258983	19	29126777	-	-	-	-
	rs112790686	19	29127009	-	-	-	-
	rs73536468	19	29127275	-	-	-	-
	rs73536469	19	29127315	-	-	-	-
	rs73536470	19	29127472	-	-	-	-
	rs56879582	19	29127604	-	-	-	-
	rs57117697	19	29128219	-	-	-	-
	rs10417629	19	29128811	-	-	-	-
	rs10424036	19	29128834	-	-	-	-
	rs10418987	19	29129446	-	-	-	-
	rs11883275	19	29130148	-	-	-	-
	rs73536491	19	29132207	-	-	-	-
	rs13343962	19	29138364	-	-	-	-
	rs10410592	19	29138698	-	-	-	-
	rs10424432	19	29142249	-	-	-	-
	rs10402425	19	29185092	-	-	-	-
rs111676952 / rs2825255	rs111676952	21	20360899	-	-	-	-	-	-	-	-	-
	rs2825255	21	20362376	-	-	-	-

## Sheet: Excel Table S7
	Table S7 - Association of sentinel SNPs (for the 17 genome-wide and suggestively significant signals) with other phenotypes
					Open targets genetics		Phenoscanner
Lung function trait	Air pollutant	ID	CHR	POS	Associated with any phenotype	Phenotypes for P < 0.001	Associated with any phenotype	Phenotypes for p<1E-3
FVC	PM10	rs74048016	1	1068280	NO	-	NO	-
FEV1	PM2.5	rs35380252	1	23846570	NO	-	NO	-
FVC	PM2.5	rs10082259	1	44958215	YES	Pulse rate, automated reading (P = 0.0000013), Platelet crit (P = 0.000014), Impedance of whole body (P = 0.000042), Impedance of leg (left) (P = 0.000097), Diabetes | illnesses of father (P = 0.00034), Impedance of arm (left) (P = 0.00052), Yes, toes | surgery/amputation of toe or leg (P = 0.00068)	YES	Pulse rate (P = 0.0000019)
FEV1	PM2.5	rs6661026	1	44954068	YES	Pulse rate, automated reading (P = 0.0000014), Platelet crit (P = 0.000013), Impedance of whole body (P = 0.000023), Impedance of leg (left) (P = 0.000070), Diabetes | illnesses of father (P = 0.00022), Impedance of arm (left) (P = 0.00029), Yes, toes | surgery/amputation of toe or leg (P = 0.00059), Alcohol usually taken with meals (P = 0.00076)	YES	Pulse rate (P = 0.0000023), Impedence of whole body (P = 0.0000074)
FEV1/FVC	PM10	rs769937512	1	88797433	YES	Sensitivity / hurt feelings (P = 0.0000011), Oesophagitis/barretts oesophagus | non-cancer illness code, self-reported (P = 0.0000096), Hearing difficulty/problems with background noise (P = 0.000020), Risk taking (P = 0.000033), Use of sun/uv protection (P = 0.000036), Guilty feelings (P = 0.000097), Number of self-reported non-cancer illnesses (P = 0.00019), Neuroticism score (P = 0.00022), Oth…	NO	-
FEV1/FVC	PM2.5	rs11677115	2	174285030	NO	-	NO	-
FVC	NO2	3:322596_CCACA_C	3	322596	Not in database	-	Not in database
FVC	PM2.5	rs200460259	3	195217178	NO	-	NO	-
FEV1	PM2.5	rs111552599	4	79263708	NO	-	NO	-
FEV1	PM10	rs28666788	4	188078296	YES	Large (250ml) | size of rose wine glass drunk (P = 0.0000020), Sepsis and sirs (P = 0.000049), Sepsis (P = 0.000049), Pattern 2 | hair/balding pattern (P = 0.00035), Septicemia (P = 0.00047), Postinflammatory pulmonary fibrosis (P = 0.00053), Trunk fat percentage (P = 0.00060), Body fat percentage (P =0.00077), Leg fat percentage (left) (P = 0.00078)	NO	-
FEV1	PM2.5	rs192415220	5	137726002	NO	-	YES	Self-reported cervical polyps (P = 0.0000021)
FEV1/FVC	PM10	rs137914543	6	6414006	NO	-	NO	-
FVC	PM2.5	rs138235384	7	125969169	NO	-	YES	Sexual dysfunction (P = 0.0000049)
FEV1/FVC	NO2	rs73163133	7	131403312	NO	-	NO	-
FEV1/FVC	NO2	rs139556451	8	26374706	NO	-	NO	-
FEV1	PM2.5	rs7098338	10	125053004	Not in database	-	NO	-
FEV1	PM10	rs762101031	19	29112275	NO	-	NO	-
FEV1/FVC	NO2	rs111676952	21	20360899	Not in database		NO	-
FEV1/FVC	NO2	rs2825255	21	20362373	NO	-	NO	-
Same signal

## Sheet: Excel Table S8
Table S8 - DeepSEA results to determine chromatin effects for SNPs with posterior probability > 0.9 in credible sets
Lung function trait	Air pollutant	ID	CHR	POS	Coded allele	Non-coded allele	Cred Set Prob	8988T|DNase|None	AoSMC|DNase|None	Chorion|DNase|None	CLL|DNase|None	Fibrobl|DNase|None	FibroP|DNase|None	Gliobla|DNase|None	GM12891|DNase|None	GM12892|DNase|None	GM18507|DNase|None	GM19238|DNase|None	GM19239|DNase|None	GM19240|DNase|None	H9ES|DNase|None	HeLa-S3|DNase|IFNa4h	Hepatocytes|DNase|None	HPDE6-E6E7|DNase|None	HSMM_emb|DNase|None	HTR8svn|DNase|None	Huh-7.5|DNase|None	Huh-7|DNase|None	iPS|DNase|None	Ishikawa|DNase|Estradiol_100nM_1hr	Ishikawa|DNase|4OHTAM_20nM_72hr	LNCaP|DNase|androgen	MCF-7|DNase|Hypoxia_LacAcid	Medullo|DNase|None	Melano|DNase|None	Myometr|DNase|None	Osteobl|DNase|None	PanIsletD|DNase|None	PanIslets|DNase|None	pHTE|DNase|None	ProgFib|DNase|None	RWPE1|DNase|None	Stellate|DNase|None	T-47D|DNase|None	Adult_CD4_Th0|DNase|None	Urothelia|DNase|None	Urothelia|DNase|UT189	AG04449|DNase|None	AG04450|DNase|None
EVALUE
FEV1	PM2.5	rs35380252	1	23846570	C	CA	0.999	0.84986	0.95761	0.92867	0.86442	0.83569	0.91533	0.82266	0.90478	0.8869	0.88043	0.89627	0.92734	0.92283	0.96536	0.84586	0.90991	0.89124	0.94622	0.90478	0.90674	0.91007	0.88116	0.91755	0.90649	0.8885	0.93943	0.84442	0.9121	0.91815	0.77109	0.92233	0.87969	0.86015	0.92074	0.86158	0.91725	0.93429	0.88529	0.9192	0.92082	0.94039	0.97853
FEV1/FVC	PM2.5	rs11677115	2	174285030	G	A	0.926	0.035691	0.046286	0.025245	0.8755	0.023033	0.036037	0.019199	0.58212	0.74393	0.49163	0.89163	0.8151	0.95557	0.13337	0.038143	0.87197	0.016343	0.051004	0.035348	0.64233	0.54475	0.28141	0.11512	0.11655	0.2275	0.036632	0.35012	0.11289	0.021175	0.028846	0.019199	0.04119	0.014839	0.023787	0.020242	0.034908	0.0989	0.2027	0.045368	0.032093	0.044809	0.065467
FEV1/FVC	PM10	rs137914543	6	6414006	G	GTCTC	0.998	0.24499	0.028236	0.13877	0.6683	0.071259	0.050859	0.14685	0.53233	0.69709	0.42984	0.55367	0.52086	0.45252	0.4493	0.11512	0.15168	0.17807	0.095911	0.10818	0.23785	0.30101	0.40577	0.16833	0.16583	0.45549	0.68471	0.42128	0.042309	0.089113	0.085685	0.07179	0.22644	0.19933	0.08367	0.13039	0.087503	0.32508	0.59085	0.17143	0.12244	0.036809	0.040213
FVC	PM2.5	rs138235384	7	125969169	T	C	0.981/0.974	0.77859	0.36366	0.72721	0.78474	0.44633	0.36993	0.45872	0.79503	0.66785	0.8883	0.88283	0.88137	0.86709	0.31378	0.39855	0.2109	0.56869	0.44757	0.43426	0.3499	0.39568	0.27438	0.32487	0.35767	0.34604	0.30629	0.8163	0.20141	0.43819	0.45822	0.42202	0.54103	0.54847	0.38734	0.5731	0.38497	0.25474	0.91329	0.65169	0.52685	0.36181	0.42177
FEV1/FVC	NO2	rs111676952	21	20360899	C	G	0.979	0.10789	0.26086	0.17143	0.15624	0.18086	0.22767	0.12201	0.1504	0.15245	0.14264	0.16145	0.17983	0.18946	0.16819	0.10914	0.27979	0.11686	0.19318	0.16833	0.18385	0.19663	0.1114	0.047629	0.048637	0.11727	0.10818	0.26435	0.26884	0.19552	0.1407	0.19209	0.21628	0.094533	0.19178	0.086392	0.21173	0.16308	0.14523	0.092163	0.10789	0.19584	0.1601
FEV1/FVC	NO2	rs2825255	21	20362373	C	T	0.979	0.064314	0.10674	0.025518	0.12747	0.070272	0.079989	0.047857	0.068592	0.064797	0.062415	0.072325	0.066143	0.046023	0.15624	0.03796	0.22003	0.012736	0.070995	0.058441	0.17704	0.1831	0.3181	0.11863	0.12581	0.80432	0.070731	0.29142	0.22435	0.047358	0.096433	0.059105	0.03434	0.015314	0.065958	0.018956	0.12971	0.46717	0.027505	0.02944	0.025148	0.16118	0.1825
DIFFERENCE
FEV1	PM2.5	rs35380252	1	23846570	C	CA	0.999	1.8983e-05	1.9998e-06	5.8145e-06	9.2472e-06	5.9077e-05	1.2859e-05	2.6342e-05	7.4499e-06	9.3376e-06	1.2109e-05	1.359e-05	7.2418e-06	1.2858e-05	2.4052e-06	1.3989e-05	9.4461e-06	8.0574e-06	2.6701e-06	7.6606e-06	1.1312e-05	8.923e-06	6.7928e-06	1.3311e-05	1.5179e-05	1.686e-05	9.0855e-06	3.0288e-05	1.6767e-05	5.7834e-06	7.6753e-05	7.9057e-06	6.3388e-06	3.9978e-05	8.8697e-06	1.3256e-05	5.2515e-06	9.0277e-06	2.3268e-05	5.9344e-06	1.1261e-05	9.4371e-06	3.5206e-06
FEV1/FVC	PM2.5	rs11677115	2	174285030	G	A	0.926	0.0038731	0.0067078	0.006424	-2.249e-05	0.018336	0.011029	0.013171	0.00014147	-0.0001011	0.00021026	-5.9142e-05	7.4922e-05	-4.3328e-05	0.0015566	0.0038297	-6.9932e-05	0.010138	0.0034336	0.0059758	0.00023125	0.00025694	0.0005796	0.0012093	0.0011836	0.00066892	0.004006	0.00093792	0.0036384	0.011	0.011879	0.020667	0.0029823	0.021974	0.014895	0.0093764	0.0076567	0.0017664	0.0016991	0.0029224	0.0060248	0.0087665	0.0045242
FEV1/FVC	PM10	rs137914543	6	6414006	G	GTCTC	0.998	-0.00039604	-0.03074	-0.0010225	5.0182e-05	-0.00681	-0.013203	-0.0017908	0.00010618	6.8999e-05	0.00020234	0.00018773	0.00016839	0.0004163	-0.00030489	-0.0016351	-0.00090176	-0.0014048	-0.0019459	-0.0023706	-0.00074337	-0.00050296	-0.00014722	-0.0014085	-0.0013676	-0.00038793	-0.00017923	-0.0004264	-0.012267	-0.003546	-0.0049838	-0.0091533	-0.00046187	-0.0035473	-0.0051132	-0.0024312	-0.0043784	-0.00098632	0.0003741	-0.00062591	-0.0014488	-0.036945	-0.027266
FVC	PM2.5	rs138235384	7	125969169	T	C	0.981/0.974	7.5725e-05	0.00036125	9.3218e-05	-2.2713e-05	0.00083357	0.00063881	0.00020491	-3.6319e-05	-7.1954e-05	1.7768e-05	-4.0557e-05	3.0984e-05	-7.8495e-05	-0.0011219	0.00018067	0.00057337	8.1529e-05	0.00014751	0.00020332	0.00045649	0.00030258	-0.00085317	0.00064445	0.00054511	0.00033217	0.00039245	0.00012539	0.0021287	0.00017482	0.00051178	0.00035817	8.9554e-05	0.00034199	0.00050476	8.9015e-05	0.00025503	0.0007525	4.4061e-05	6.3023e-05	0.00019885	0.00046593	0.00025695
FEV1/FVC	NO2	rs111676952	21	20360899	C	G	0.979	0.00047559	0.00027804	0.00025909	0.00023603	0.00066758	0.0004245	0.00075396	0.00036757	0.00039924	0.00050917	0.00053391	0.00035438	0.00053622	0.00050795	0.00044691	0.00010425	0.00056543	0.00023161	0.00038798	0.00034795	0.00029914	0.00089489	0.001551	0.0015078	0.00063701	0.00063888	0.00024012	0.00034	0.00029672	0.00081687	0.00060684	0.00012813	0.0018685	0.00050139	0.0011373	0.00032809	0.00045102	0.00060378	0.0006144	0.00066246	0.00088457	0.0011739
FEV1/FVC	NO2	rs2825255	21	20362373	C	T	0.979	-0.002443	-0.0045328	-0.0066349	-0.00084344	-0.0089354	-0.0081567	-0.0095363	-0.0021093	-0.0022262	-0.0035403	-0.0031114	-0.0028693	-0.0058783	-0.0012418	-0.0055973	-0.00066297	-0.032032	-0.0043932	-0.0067756	-0.0010018	-0.0007463	-0.00026021	-0.0022701	-0.0021173	-0.00010089	-0.0030731	0.0011155	-0.0023718	-0.0090094	-0.0053761	-0.0123	-0.0077831	-0.043695	-0.0083746	-0.027243	-0.0026851	-0.00053635	-0.0085331	-0.0080598	-0.011674	-0.0042981	-0.0031506
Same signal
[truncated: 877 more columns]

## Sheet: Excel Table S9
Table S9 - Interaction effects for genome-wide interaction signals when adjusting for SES
Lung function trait	Air pollutant	SNP	CHR	POS	Locus	Coded allele	Non-coded allele	Coded allele frequency	INFO	BETA	SE	BETA effect in units of lung function (ml for FEV1, FVC or % points for FEV1/FVC per unit air pollutant)	P
FVC	PM10	rs74048016	1	1068280	C1orf159 (dist=16811), LINC01342 (dist=4117)	C	G	0.98	0.968533	-0.12398	0.0269966	-118.897	3.85106e-06
FEV1	PM10	rs28666788	4	188078645	FAT1 (dist=433635), LINC02374 (dist=44495)	G	A	0.09638	0.994928	-0.0650373	0.0127099	-49.1682	3.10576e-07
FVC	PM2.5	rs192415220	5	137726002	KDM3B	C	T	0.00592988	0.942996	-0.420189	0.0942627	-402.961	8.29052e-06
FEV1/FVC	PM10	rs137914543	6	6414006	LY86-AS1	G	GTCTC	0.0605825	0.828818	-0.0920654	0.0172937	-0.589219	1.01802e-07
FEV1	PM2.5	rs138235384	7	125969169	LOC101928283 (dist=949794), GRM8 (dist=109483)	T	C	0.994	0.895956	-0.477424	0.0906657	-360.932	1.39732e-07
FEV1	PM10	rs762101031	19	29112275	LOC100420587	C	CAAT	0.96	0.791662	-0.12137	0.0232707	-116.394	1.83416e-07
FEV1	NO2	rs2825255	21	20362376	MIR548XHG (dist=230246), LINC01683 (dist=903217)	C	T	0.83	1	-0.0282236	0.00487329	-21.3088	6.98434e-09
FVC										-0.0248967	0.00490211	-23.851	3.80161e-07
Note: Units are per 10 μg/m3 increase in air pollutant NO2 and per 5 μg/m3 increase for air pollution variables PM10 and PM2.5, INFO = Imputation quality

## Sheet: Excel Table S10
Table S10 - Interaction effects for genome-wide interaction signals when including quadratic and cubic terms for air pollution										Including air pollution qudaratic term				Including air pollution cubic term
Lung function trait	Air pollutant	SNP	CHR	POS	Locus	Coded allele	Non-coded allele	Coded allele frequency	INFO	BETA	SE	BETA effect in units of lung function (ml for FEV1, FVC or % points for FEV1/FVC per unit air pollutant)	P	BETA	SE	BETA effect in units of lung function (ml for FEV1, FVC or % points for FEV1/FVC per unit air pollutant)	P
FVC	PM10	rs74048016	1	1068280	C1orf159 (dist=16811), LINC01342 (dist=4117)	C	G	0.98	0.968533	-0.13872	0.0252346	-133.032	3.86207e-08	-0.138561	0.0252352	-132.88	4.0052e-08
FEV1	PM10	rs28666788	4	188078645	FAT1 (dist=433635), LINC02374 (dist=44495)	G	A	0.09638	0.994928	-0.0651292	0.0118366	-49.2377	3.75062e-08	-0.0651532	0.0118366	-49.2558	3.70858e-08
FVC	PM2.5	rs192415220	5	137726002	KDM3B	C	T	0.00592988	0.942996	-0.473477	0.086429	-454.065	4.30001e-08	-0.476108	0.0864319	-456.588	3.62296e-08
FEV1/FVC	PM10	rs137914543	6	6414006	LY86-AS1	G	GTCTC	0.0605825	0.828818	-0.10062	0.0160943	-0.64397	4.05974e-10	-0.100619	0.0160943	-0.643961	4.06241e-10
FEV1	PM2.5	rs138235384	7	125969169	LOC101928283 (dist=949794), GRM8 (dist=109483)	T	C	0.994	0.895956	-0.460629	0.0841567	-348.236	4.41649e-08	-0.460857	0.0841709	-348.408	4.37299e-08
FEV1	PM10	rs762101031	19	29112275	LOC100420587	C	CAAT	0.96	0.791662	-0.119748	0.0215612	-90.5297	2.79645e-08	-0.119797	0.0215613	-90.5665	2.76078e-08
FEV1	NO2	rs2825255	21	20362376	MIR548XHG (dist=230246), LINC01683 (dist=903217)	C	T	0.83	1	-0.027367	0.00459287	-20.6621	2.54729e-09	-0.0273636	0.00459287	-20.6595	2.55905e-09
FVC										-0.025488	0.00461661	-24.4175	3.37484e-08	-0.0254945	0.00461661	-24.4238	3.34793e-08
Note: Units are per 10 μg/m3 increase in air pollutant NO2 and per 5 μg/m3 increase for air pollution variables PM10 and PM2.5, INFO = Imputation quality

[truncated: 3 more sheets: Excel Table S11, Excel Table S12, Excel Table S13]
